# Supplementary material for: miR-4461 Regulates the Proliferation and Metastasis of Ovarian Cancer Cells and Cisplatin Resistance
Source: Front Oncol. 2021 Mar 9;11:614035. doi: 10.3389/fonc.2021.614035 (PMC7985457; doi:10.3389/fonc.2021.614035)
Supplement: Supplementary file 3 [file Data_Sheet_2.ZIP]

Archive with 5 entries (4 files):
- WB-2/
- WB-2/Image_GAPDH-2.tif
- WB-2/Image_GAPDH.tif
- WB-2/Image_PARP.tif
- WB-2/Image_PTEN.tif
