# Supplementary material for: miR-4461 Regulates the Proliferation and Metastasis of Ovarian Cancer Cells and Cisplatin Resistance
Source: Front Oncol. 2021 Mar 9;11:614035. doi: 10.3389/fonc.2021.614035 (PMC7985457; doi:10.3389/fonc.2021.614035)
Supplement: Supplementary file 4 [file Data_Sheet_3.ZIP]

Archive with 19 entries (16 files):
- original flow cytometry/
- original flow cytometry/apoptosis/
- original flow cytometry/apoptosis/A2780 CONTROL cisplatin.fcs
- original flow cytometry/apoptosis/A2780 CONTROL DMSO.fcs
- original flow cytometry/apoptosis/A2780 miR-4461 sponge cisplatin.fcs
- original flow cytometry/apoptosis/A2780 miR-4461 sponge DMSO.fcs
- original flow cytometry/apoptosis/HO8910 CONTROL cisplatin.fcs
- original flow cytometry/apoptosis/HO8910 CONTROL DMSO.fcs
- original flow cytometry/apoptosis/HO8910 miR-4461 sponge cisplatin.fcs
- original flow cytometry/apoptosis/HO8910 miR-4461 sponge DMSO.fcs
- original flow cytometry/cell cycle/
- original flow cytometry/cell cycle/A2780 cisplatin.fcs
- original flow cytometry/cell cycle/A2780 CONTROL.fcs
- original flow cytometry/cell cycle/A2780 miR-4461 mimic.fcs
- original flow cytometry/cell cycle/A2780 miR-4461 sponge.fcs
- original flow cytometry/cell cycle/HO8910 cisplatin.fcs
- original flow cytometry/cell cycle/HO8910 CONTROL.fcs
- original flow cytometry/cell cycle/HO8910 miR-4461 mimic.fcs
- original flow cytometry/cell cycle/HO8910 miR-4461 sponge.fcs
